# Supplementary material for: Measuring Personality through Images: Validating a Forced-Choice Image-Based Assessment of the Big Five Personality Traits
Source: J Intell. 2022 Feb 7;10(1):12. doi: 10.3390/jintelligence10010012 (PMC8883940; doi:10.3390/jintelligence10010012)
Supplement: Supplementary file 1 [file jintelligence-10-00012-s001.zip]

Archive with 1 entries (1 files):
- jintelligence-1532346-supplementary.pdf
